# Supplementary material for: Isolation of Genetically Diverse H5N8 Avian Influenza Viruses in Poultry in Egypt, 2019–2021
Source: Viruses. 2022 Jun 29;14(7):1431. doi: 10.3390/v14071431 (PMC9320977; doi:10.3390/v14071431)
Supplement: Supplementary file 1 [file viruses-14-01431-s001.zip]

Archive with 1 entries (1 files):
- viruses-1764755-supplementary.pdf
